# Supplementary material for: Rotundifuran Induces Ferroptotic Cell Death and Mitochondria Permeability Transition in Lung Cancer Cells
Source: Biomedicines. 2024 Mar 5;12(3):576. doi: 10.3390/biomedicines12030576 (PMC10968504; doi:10.3390/biomedicines12030576)
Supplement: Supplementary file 1 [file biomedicines-12-00576-s001.zip]

Archive with 1 entries (1 files):
- biomedicines-2860521-supplementary.pdf
